# Supplementary material for: Likelihood of obesity in early and late childhood based on growth trajectory during infancy
Source: Int J Obes (Lond). 2023 Apr 19;47(7):651–8. doi: 10.1038/s41366-023-01310-8 (PMC10299912; doi:10.1038/s41366-023-01310-8)
Supplement: Supplementary file 1 — Dataset 1a, Dataset 1b [file 41366_2023_1310_MOESM1_ESM.xlsx]

## Sheet: Graph 1a
Column1	Underweight	Normal Weight	Overweight	Obese
Total (n=1777)	8	71.5	15	5.5
Boys (n=909)	9.1	74.1	12.7	4.1
Girls (n=868)	6.8	68.8	17.4	7
Category 4	4.5	2.8	5

## Sheet: Graph 1b
Column1	Underweight	Normal Weight	Overweight	Obese
Total (n=2294)	2.9	55	30.5	11.6
Boys (=1141)	2.3	52.7	31.3	13.7
Girls (n=1153)	3.5	57.3	29.7	9.5
Category 4	4.5	2.8	5
